# Supplementary material for: Clinical comparative study of glasses-free 3D and 2D thoracoscopic surgery in minimally invasive esophagectomy
Source: Front Oncol. 2022 Aug 5;12:959484. doi: 10.3389/fonc.2022.959484 (PMC9389333; doi:10.3389/fonc.2022.959484)
Supplement: Supplementary file 1 [file Table_1.xlsx]

## Sheet: Sheet1
NO.	2D group0/3D group1	sex Male1/Female2	age	tumor location（upper/middle/lower:1/2/3）	ASA	Hypertension，yes/no:1/0	Diabetes，yes/no:1/0	Coronary heart disease，yes/no:1/0	smoking，yes/no:1/0	dringking，yes/no:1/0	BMI(18.5-23.9)	Thoracic indwelling time(d)	Postoperative hospital stay(d)	surgen dizziness(1\0)	surgoen asthenopia(1\0)	visual ghosting(1\0)	Thoracic operation time(min)	Thoracic intraoperative blood loss(ml)	TNM	Pathological stage	R0/R1:0/1	total LN	LN(+)	recurrent laryngeal nerve injures，yes/no:1/0	anastomotic leakage，yes/no:1/0	arrhythmia，yes/no:1/0	chylothorax，yes/no:1/0	Severe pulmonary infection，yes/no:1/0	Perioperative death yes/no:1/0	Adjuvant chemotherapy after operation，yes/no:1/0	alive/Recurrence and metastasis/death (follow up time to 2020.12.31)	death(Recurrence and metastasis):yes1/no0	End point follow-up time	PFS(month)	PFS1year [death(Recurrence and metastasis):yes1/no0]	PFS2year [death(Recurrence and metastasis):yes1/no0]	PFS3year [death(Recurrence and metastasis):yes1/no0]
28	0	1	74	2	2	0	1	1	0	0	23.32	6	21	0	0	0	90	55	T1aN0M0	ⅠA	0	13	0	1	0	0	0	0	0	0	alive	0	2020-12-31	39	0	0	0
19	0	2	71	2	1	0	0	0	0	0	18.9	5	15	0	0	0	75	50	T2N0M0	ⅡA	0	12	0	0	0	0	0	0	0	1	alive	0	2020-12-31	43	0	0	0
21	0	1	55	3	1	0	0	0	0	0	17.63	7	10	0	0	0	85	35	T2N0M0	ⅡA	0	12	0	0	0	1	0	0	0	1	death	1	2018-04-04	10	1	1	1
25	0	1	70	2	1	0	0	0	0	0	27.34	7	12	0	0	0	70	35	T3N0M0	ⅡA	0	9	0	0	0	0	0	0	0	1	death	1	2018-07-14	12	1	1	1
26	0	1	55	3	2	1	0	0	0	0	21.97	5	11	0	0	0	110	35	T3N0M0	ⅡA	0	9	0	0	0	0	0	0	0	1	alive	0	2020-12-31	41	0	0	0
32	0	1	52	2	1	0	0	0	0	0	17.3	6	13	0	0	0	80	35	T2N0M0	ⅡA	0	12	0	0	0	0	0	0	0	1	alive	0	2020-12-31	37	0	0	0
38	0	1	46	3	1	0	0	0	1	1	24.8	6	15	0	0	0	75	45	T3N0M0	ⅡA	0	12	0	0	0	0	0	0	0	1	alive	0	2020-12-31	36	0	0	0
41	0	1	62	3	1	0	0	0	0	0	24.62	5	46	0	0	0	65	20	T3N0M0	ⅡA	0	11	0	0	1	0	0	1	0	1	alive	0	2020-12-31	35	0	0	0
52	0	1	55	3	1	0	0	0	0	0	26.4	6	25	0	0	0	70	30	T3N0M0	ⅡA	0	11	0	0	0	0	0	0	0	1	alive	0	2020-12-31	30	0	0	1
62	0	2	70	1	1	0	1	0	0	0	19.5	6	13	0	0	0	95	25	T3N0M0	ⅡA	0	13	0	0	0	0	0	0	0	1	alive	0	2020-12-31	29	0	0	1
66	0	1	66	2	3	0	0	1	0	0	22.8	7	9	0	0	0	110	45	T3N0M0	ⅡA	0	14	0	0	0	0	0	0	0	1	death	1	2019-09-10	12	1	1	1
70	0	1	53	3	1	0	0	0	1	1	26.2	5	14	0	0	0	95	50	T3N0M0	ⅡA	0	12	0	0	0	0	0	0	0	1	death	1	2019-09-26	12	1	1	1
83	0	2	68	2	3	0	0	1	0	0	21.3	6	26	0	0	0	80	45	T2N0M0	ⅡA	0	9	0	0	0	0	0	0	0	1	death	1	2020-02-19	12	1	1	1
85	0	1	49	2	1	0	0	0	1	1	20.5	4	15	1	1	0	120	45	T2N0M0	ⅡA	0	11	0	0	0	0	0	0	0	1	alive	0	2020-12-31	19	0	1	1
86	0	1	52	3	2	0	0	0	1	1	21.3	7	13	0	0	0	90	35	T2N0M0	ⅡA	0	12	0	1	0	0	0	0	0	1	Recurrence and metastasis	1	2020-05-23	11	1	1	1
64	0	1	72	3	1	0	0	0	1	0	21.4	6	13	0	0	0	70	35	T3N0M0	ⅡA	0	12	0	0	0	0	0	0	0	1	alive	1	2019-02-15	6	1	1	1
73	0	1	69	3	2	1	1	0	0	0	26.5	7	16	0	0	0	75	40	T2N0M0	ⅡA	0	13	0	0	0	0	0	0	0	1	alive	0	2020-12-31	23	0	0	1
35	0	2	70	3	2	0	0	0	1	0	23.03	3	11	0	0	0	100	35	T2N0M0	ⅡA	0	15	0	0	0	0	0	0	0	1	alive	0	2020-12-31	36	0	0	0
23	0	1	52	3	1	0	0	0	0	0	21.26	5	14	0	0	0	80	45	T1bN1M0	ⅡB	0	12	1	0	0	0	0	0	0	1	alive	0	2020-12-31	42	0	0	0
27	0	1	54	2	1	0	0	0	0	0	18.36	5	34	0	0	0	70	40	T3N0M0	ⅡB	0	12	0	1	1	0	1	1	0	1	alive	0	2020-12-31	40	0	0	0
61	0	1	45	3	1	0	0	0	1	1	23.8	5	10	0	0	0	90	35	T1bN1M0	ⅡB	0	11	1	0	0	0	0	0	0	1	alive	0	2020-12-31	29	0	0	1
7	0	1	62	3	2	1	0	0	1	0	21.05	5	9	0	0	0	90	30	T1bN1M0	ⅡB	0	17	1	0	0	0	0	0	0	1	alive	0	2020-12-31	46	0	0	0
2	0	1	74	2	2	0	0	1	0	0	20.57	6	13	0	0	0	90	50	T2N1M0	ⅢA	0	13	1	0	0	1	0	0	0	1	death	1	2019-12-15	47	0	0	1
6	0	1	59	3	1	0	0	0	0	0	20.76	5	9	0	0	0	60	30	T2N1M0	ⅢA	0	12	2	0	0	0	0	0	0	1	death	1	2019-12-20	46	0	0	1
24	0	1	70	2	1	0	0	0	0	0	27.55	5	9	0	0	0	75	35	T2N1M0	ⅢA	0	15	1	0	0	0	0	0	0	1	Recurrence and metastasis	1	2019-05-25	41	0	1	1
49	0	1	53	1	1	0	0	0	0	1	26.81	7	10	0	0	0	90	35	T2N1M0	ⅢA	0	10	2	0	0	0	0	0	0	1	alive	0	2020-12-31	33	0	0	1
82	0	2	69	2	1	0	0	0	0	0	25.1	6	11	0	0	0	90	30	T2N1M0	ⅢA	0	10	1	0	0	0	0	0	0	1	alive	0	2020-12-31	22	0	1	1
90	0	1	60	3	2	1	0	0	1	1	21.7	6	12	0	0	0	110	35	T2N1M0	ⅢA	0	8	2	0	0	0	0	0	0	1	alive	0	2020-12-31	19	0	1	1
91	0	1	73	2	1	0	0	0	1	1	19.7	5	13	0	0	0	110	40	T1bN2M0	ⅢA	0	13	3	0	0	0	0	0	0	1	alive	0	2020-12-31	18	0	1	1
3	0	1	62	3	2	1	0	0	0	0	18.78	7	10	0	0	0	85	35	T3N2M0	ⅢB	0	11	4	0	0	0	0	0	0	1	Recurrence and metastasis	1	2019-01-20	47	0	0	0
9	0	1	57	2	1	0	0	0	0	0	19.05	7	12	0	0	0	90	35	T4aN0M0	ⅢB	0	12	0	0	0	0	0	0	0	1	Recurrence and metastasis	1	2018-10-20	46	0	1	0
22	0	1	59	3	1	0	0	0	1	0	23.26	6	13	0	0	0	110	30	T2N2M0	ⅢB	0	8	4	0	0	0	0	0	0	1	death	1	2018-12-19	18	0	1	1
39	0	1	54	3	1	0	0	0	0	0	23.53	4	9	0	0	0	95	25	T3N1M0	ⅢB	0	11	1	0	0	0	0	0	0	1	alive	0	2020-12-31	36	0	0	0
48	0	1	70	2	3	1	0	1	0	0	22.41	6	10	0	0	0	90	30	T3N1M0	ⅢB	0	11	2	0	0	0	0	0	0	1	death	1	2019-03-14	12	1	1	0
63	0	1	71	3	3	0	0	1	1	1	23.5	5	14	0	0	0	60	35	T3N1M0	ⅢB	0	11	1	0	0	0	1	0	0	1	alive	0	2020-12-31	28	0	0	1
75	0	1	75	3	1	0	1	0	0	0	19.24	7	24	0	0	0	100	50	T3N1M0	ⅢB	0	11	1	0	0	0	0	0	0	1	alive	0	2020-12-31	25	0	0	1
78	0	1	67	2	2	1	0	0	1	1	17.6	5	15	0	0	0	100	35	T3N1M0	ⅢB	0	10	1	0	0	0	0	0	0	1	death	1	2020-01-17	11	1	1	1
50	0	1	63	1	1	0	0	0	1	1	18.9	5	10	0	0	0	70	35	T3N2M0	ⅢB	0	15	4	0	0	0	0	0	0	1	Recurrence and metastasis	1	2019-06-21	15	0	1	1
55	0	2	57	2	2	1	0	0	0	0	19.77	4	8	0	0	0	70	45	T2N2M0	ⅢB	0	14	3	0	0	0	0	0	0	1	death	1	2019-03-15	10	1	1	1
93	0	1	76	2	2	1	1	0	0	0	25.5	7	16	0	0	0	80	40	T3N1M0	ⅢB	0	13	2	1	0	0	0	0	0	1	alive	0	2020-12-31	17	0	1	1
96	0	2	52	2	1	0	0	0	0	0	20.2	5	11	0	0	0	75	35	T3N1M0	ⅢB	0	14	1	0	0	0	0	0	0	1	alive	0	2020-12-31	15	0	1	1
4	0	1	64	3	1	0	0	0	0	0	17.63	6	9	0	0	0	100	35	T3N3M0	ⅣA	0	12	7	0	0	0	0	0	0	1	death	1	2018-02-15	12	0	1	1
58	0	1	70	2	1	0	0	0	1	0	21.08	5	12	0	0	0	100	45	T3N3M0	ⅣA	0	14	7	0	0	0	0	0	0	1	death	1	2019-05-31	12	1	1	1
44	0	1	54	3	1	0	0	0	0	0	29.94	5	13	0	0	0	90	30	T2N3M1	ⅣB	0	13	7	0	0	0	0	0	0	1	death	1	2018-01-24	12	1	1	1
20	0	1	65	1	1	0	0	0	0	0	25.5	5	20	1	1	0	140	45	T1aN0M0	IA	0	11	0	0	0	0	0	0	0	0	alive	0	2020-12-31	43	0	0	0
12	0	1	60	3	1	0	0	0	1	0	21.3	7	14	0	0	0	100	30	TisN0M0	IA	0	11	0	0	0	0	0	0	0	0	death	1	2020-01-23	37	0	0	1
34	0	2	67	2	2	1	0	0	0	0	21.63	5	10	0	0	0	65	40	T1bN0M0	IA	0	15	0	0	0	0	0	0	0	0	alive	0	2020-12-31	36	0	0	0
1	0	1	67	2	2	1	0	0	0	0	25.26	5	13	0	0	0	95	40	T1bN0M0	IB	0	14	0	0	0	0	0	0	0	0	alive	0	2020-12-31	47	0	0	0
60	0	1	62	2	1	0	0	0	0	0	26.4	6	42	0	0	0	90	30	T1bN0M0	IB	0	15	0	0	1	0	0	1	0	0	alive	0	2020-12-31	30	0	0	1
65	0	1	55	2	1	0	0	0	0	0	19.9	6	11	0	0	0	100	25	T1bN0M0	IB	0	13	0	0	0	0	0	0	0	0	alive	0	2020-12-31	27	0	0	1
68	0	2	54	2	1	0	0	0	0	0	26.6	6	10	0	0	0	80	35	T1aN0M0	IB	0	15	0	0	0	0	0	0	0	0	alive	0	2020-12-31	27	0	0	1
69	0	1	64	2	1	0	0	0	0	0	27.8	4	65	0	0	0	90	40	T1aN0M0	IB	0	13	0	0	1	0	0	1	0	0	alive	0	2020-12-31	27	0	0	1
74	0	1	72	2	2	1	1	0	0	1	22.3	6	11	0	1	0	120	45	T1bN0M0	IB	0	14	0	0	0	0	0	0	0	0	alive	0	2020-12-31	25	0	0	1
88	0	1	63	2	2	0	0	0	0	0	25.3	6	20	0	0	0	100	40	T1bN0M0	IB	0	13	0	0	0	0	0	0	0	0	alive	0	2020-12-31	20	0	1	1
84	0	1	66	2	1	0	0	0	1	1	18.9	6	12	0	0	0	80	35	T1bN0M0	IB	0	12	0	0	0	0	0	0	0	0	alive	0	2020-12-31	22	0	1	1
98	0	1	69	2	1	0	0	0	1	1	24.6	5	9	0	0	0	84	40	T1bN0M0	IB	0	15	0	0	0	0	0	0	0	0	alive	0	2020-12-31	14	0	1	1
15	0	1	68	1	2	1	0	0	0	0	22.23	5	26	0	0	0	80	35	T1bN0M0	IB	0	13	0	1	1	0	0	0	0	0	alive	0	2020-12-31	44	0	0	0
47	0	1	70	2	1	0	0	0	1	1	27.2	6	40	0	0	0	100	30	T1aN0M0	IB	0	13	0	0	1	0	1	0	0	0	alive	0	2020-12-31	34	0	0	1
67	0	1	65	2	1	0	0	0	0	0	23.5	5	13	0	0	0	70	30	T1aN0M0	IB	0	17	0	0	0	0	0	0	0	0	alive	0	2020-12-31	27	0	0	1
92	0	1	55	2	1	0	0	0	1	1	18.5	6	11	0	0	0	70	35	T1bN0M0	IB	0	15	0	0	0	0	0	0	0	0	alive	0	2020-12-31	17	0	1	1
5	1	1	69	3	1	1	0	0	1	0	38.5	5	40	0	1	0	95	45	T2N0M0	ⅡA	0	16	0	1	1	0	0	1	0	1	alive	0	2020-12-31	46	0	0	0
18	1	1	65	2	2	0	0	0	0	0	19.15	5	9	0	0	0	80	35	T2N0M0	ⅡA	0	13	0	0	0	0	0	0	0	1	alive	0	2020-12-31	44	0	0	0
30	1	1	74	2	1	0	0	0	0	0	20.86	5	13	0	0	0	85	40	T2N0M0	ⅡA	0	15	0	0	0	0	0	0	0	1	alive	0	2020-12-31	38	0	0	0
36	1	1	62	2	1	0	0	0	0	0	25.16	6	13	1	0	0	80	30	T2N0M0	ⅡA	0	16	0	0	0	0	1	0	0	1	alive	0	2020-12-31	36	0	0	0
37	1	1	67	2	2	1	0	0	0	0	19.8	7	8	0	0	0	80	35	T2N0M0	ⅡA	0	14	0	0	0	0	0	0	0	1	alive	0	2020-12-31	36	0	0	0
54	1	2	71	3	2	0	1	0	0	0	19.23	6	9	0	0	0	55	25	T2N0M0	ⅡA	0	19	0	0	0	0	1	0	0	1	alive	0	2020-12-31	31	0	0	1
76	1	1	69	3	1	0	0	0	1	1	19.3	6	35	0	0	0	85	30	T2N0M0	ⅡA	0	14	0	0	1	0	0	0	0	1	alive	0	2020-12-31	24	0	0	1
79	1	1	59	2	1	0	0	0	1	1	23.3	7	51	0	0	0	55	35	T3N0M0	ⅡA	0	17	0	0	1	0	0	1	0	1	alive	0	2020-12-31	23	0	1	1
94	1	2	55	2	1	0	0	0	0	0	17.68	5	10	0	0	0	70	40	T3N0M0	ⅡA	0	16	0	0	0	0	0	0	0	1	alive	0	2020-12-31	17	0	1	1
8	1	1	57	2	1	0	0	0	0	0	23.23	5	9	0	0	0	75	30	T1aN1M0	ⅡB	0	15	1	0	0	0	0	0	0	1	alive	0	2020-12-31	30	0	0	1
10	1	2	68	3	1	0	0	0	0	0	25.97	6	10	0	0	0	75	25	T3N0M0	ⅡB	0	14	0	0	0	0	0	0	0	1	alive	0	2020-12-31	45	0	0	0
13	1	1	73	1	1	0	0	0	0	0	20.7	6	15	0	0	0	75	40	T3N0M0	ⅡB	0	18	0	0	0	0	0	0	0	1	death	1	2018-07-15	15	0	1	1
14	1	1	72	3	2	1	0	0	1	0	24.46	6	12	0	0	0	65	30	T3N0M0	ⅡB	0	16	0	0	0	0	0	0	0	1	death	1	2018-09-15	17	0	1	1
81	1	1	75	1	2	1	1	0	0	0	26.3	4	10	0	0	0	70	20	T1bN1M0	ⅡB	0	12	2	0	0	0	0	0	0	1	alive	0	2020-12-31	22	0	1	1
16	1	1	58	1	1	0	0	0	0	0	26.57	6	11	0	0	0	80	50	T2N1M0	ⅢA	1	12	6	0	0	0	0	0	0	1	alive	0	2020-12-31	44	0	0	0
77	1	2	72	3	1	0	0	0	0	0	25.57	5	11	0	1	1	97	40	T2N1M0	ⅢA	0	15	1	0	0	0	0	0	0	1	Recurrence and metastasis	1	2019-11-30	24	0	1	1
80	1	1	65	2	2	0	1	0	0	1	21.2	7	10	0	0	0	80	25	T1bN2M0	ⅢA	0	20	3	0	0	0	0	0	0	1	alive	0	2020-12-31	21	0	1	1
87	1	1	56	3	1	0	0	0	1	1	21.5	5	10	0	0	0	70	40	T2N1M0	ⅢA	0	15	2	0	0	0	0	0	0	1	Recurrence and metastasis	1	2020-05-23	13	0	1	1
17	1	1	54	3	1	0	0	0	1	0	21.11	4	9	0	0	0	85	35	T3N1M0	ⅢB	0	10	1	0	0	0	0	0	0	1	Recurrence and metastasis	1	2019-04-30	44	0	0	0
31	1	1	69	2	1	0	0	0	0	0	25.67	7	12	1	1	0	100	45	T3N1M0	ⅢB	0	17	1	0	0	0	0	0	0	1	alive	0	2020-12-31	38	0	0	0
45	1	2	60	2	2	1	1	0	0	0	24.01	6	14	0	0	0	85	35	T3N1M0	ⅢB	0	13	2	0	0	0	0	0	0	1	alive	0	2020-12-31	34	0	0	1
59	1	1	71	2	3	0	0	1	1	1	21.5	3	22	0	0	0	70	35	T3N1M0	ⅢB	0	9	2	0	0	0	0	0	0	1	death	1	2019-04-15	9	1	1	1
71	1	2	60	3	1	0	0	0	0	0	25.3	5	12	0	0	0	70	40	T3N1M0	ⅢB	0	14	1	0	0	0	0	0	0	1	alive	0	2020-12-31	26	0	0	1
95	1	1	55	3	1	0	0	0	0	0	21.26	5	12	0	0	0	70	35	T3N1M0	ⅢB	0	9	2	0	0	0	0	0	0	1	alive	0	2020-12-31	17	0	1	1
29	1	1	77	1	3	0	0	1	1	1	24.6	6	13	0	0	0	80	30	T2N2M0	ⅢB	0	16	3	0	0	0	0	0	0	1	death	1	2019-09-20	24	0	0	1
51	1	2	65	2	2	0	0	0	0	0	23.5	6	48	0	0	0	90	35	T2N2M0	ⅢB	0	15	3	1	1	0	0	1	0	1	Recurrence and metastasis	1	2019-02-08	10	1	1	1
42	1	1	61	3	1	0	0	0	0	1	21.3	5	14	1	0	0	60	30	TisN0M0	IA	0	15	0	0	0	0	0	0	0	0	alive	0	2020-12-31	29	0	0	1
43	1	1	65	2	2	0	0	0	1	0	24.09	5	15	0	0	0	70	35	TisN0M0	IA	0	18	0	0	0	0	0	0	0	0	alive	0	2020-12-31	35	0	0	1
72	1	1	59	2	1	0	0	0	0	0	25.31	5	11	0	0	0	70	45	TisN0M0	IA	0	14	0	0	0	0	0	0	0	0	alive	0	2020-12-31	26	0	0	1
11	1	1	66	2	1	0	0	0	0	0	24.4	7	12	0	0	0	60	40	T1bN0M0	IB	0	13	0	0	0	0	0	0	0	0	alive	0	2020-12-31	45	0	0	0
40	1	1	74	2	3	0	1	1	1	1	24.45	7	11	0	0	0	80	35	T1bN0M0	IB	0	12	0	0	0	1	0	0	0	0	alive	0	2020-12-31	35	0	0	0
46	1	1	66	3	2	1	0	0	0	0	26.45	5	9	0	0	0	75	35	T1bN0M0	IB	0	18	0	0	0	0	0	0	0	0	death	1	2019-01-25	12	1	1	1
53	1	1	70	3	2	0	0	0	0	0	24.61	4	12	0	0	0	85	20	T1bN0M0	IB	0	20	0	1	0	0	0	0	0	0	Recurrence and metastasis	1	2020-05-23	24	0	0	1
56	1	1	67	2	2	1	0	0	0	0	20.96	6	8	0	0	0	60	35	T1bN0M0	IB	0	18	0	0	0	0	0	0	0	0	alive	0	2020-12-31	31	0	0	1
57	1	1	61	1	1	0	0	0	0	0	19.84	5	23	1	0	1	80	35	T1bN0M0	IB	0	15	0	0	0	0	0	0	0	0	death	1	2019-05-11	12	1	1	1
89	1	2	73	2	1	0	0	0	0	0	26.9	5	12	0	0	0	65	35	T1bN0M0	IB	0	16	0	0	0	0	0	0	0	0	alive	0	2020-12-31	20	0	1	1
97	1	1	57	3	1	0	0	0	1	1	27.5	4	13	0	0	0	50	30	T1bN0M0	IB	0	16	0	0	0	0	0	0	0	0	alive	0	2020-12-31	14	0	1	1
33	1	1	58	2	2	1	0	0	0	0	26.3	5	11	0	1	0	90	35	T3N3M0	IVA	0	17	7	0	0	0	0	0	0	1	death	1	2019-03-15	15	0	1	1
